# Supplementary material for: SUMOylation inhibitors synergize with FXR agonists in combating liver fibrosis
Source: Nat Commun. 2020 Jan 13;11:240. doi: 10.1038/s41467-019-14138-6 (PMC6957516; doi:10.1038/s41467-019-14138-6)
Supplement: Supplementary file 3 — Source Data [file 41467_2019_14138_MOESM3_ESM.xlsx]

## Sheet: Figure 1b
	Figure 1b
	ALT
	Group	Ctrl	CCl4	OCA-T1.5	OCA-P1.5	OCA-T5	OCA-P5
	mouse 1	41.1412	581.761	390.794	162.056	321.9	118.308
	mouse 2	25.1073	458.162	209.054	159.441	412.4	175.682
	mouse 3	23.9413	401.474	295.359	331.116	326.5	219.003
	mouse 4	24.2334	365.022	232.858	164.707	547.1	308.402
	mouse 5	24.5249	507.59	385.534	266.581	429.1	116.334
	mouse 6	28.7079	434.821	507.59	360.024	222.4	251.148
	AVERAGE	27.9427	458.138	336.865	240.654	376.567	198.146
	AST
	Group	Ctrl	CCl4	OCA-T1.5	OCA-P1.5	OCA-T5	OCA-P5
	mouse 1	86.2072	495.074	477.863	228.871	214.802	113.352
	mouse 2	78.2498	549.474	495.074	214.802	540.114	289.774
	mouse 3	68.4085	603.104	316.802	228.871	319.922	253.957
	mouse 4	70.1083	517.231	558.953	461.102	473.631	304.558
	mouse 5	62.753	452.888	436.79	210.27	304.558	147.809
	mouse 6	61.2176	490.729	499.448	473.631	270.026	144.491
	AVERAGE	71.1574	518.083	464.155	302.925	353.842	208.99
	T: Therapeutic arms
	P: Prophylactic arms

## Sheet: Figure 1d
	Figure 1d
	Acta2
	Group	Ctrl	CCl4	OCA-T1.5	OCA-P1.5	OCA-T5	OCA-P5
	mouse 1	1.09377	7.38051	4.50617	3.10198	7.13155	3.04956
	mouse 2	0.91254	8.33113	7.25988	3.71382	9.34169	5.62204
	mouse 3	0.674806	11.9501	9.73364	5.85077	10.5735	4.12822
	mouse 4	0.893544	7.95943	9.55778	6.20176	9.55442	4.1025
	mouse 5	0.764803	8.02127	9.75515	4.56557	4.92835	7.30313
	mouse 6	2.14084	9.80256	7.63705	4.70095	11.9953	6.40597
	AVERAGE	1.08005	8.9075	8.07494	4.68914	8.9208	5.1019
	Tgfb1
	Group	Ctrl	CCl4	OCA-T1.5	OCA-P1.5	OCA-T5	OCA-P5
	mouse 1	1.34848	11.1352	9.66256	2.52886	9.08686	6.75926
	mouse 2	0.577496	5.62483	10.3662	6.68722	7.18873	3.60593
	mouse 3	0.638049	9.15397	10.2298	6.27287	4.72429	3.08171
	mouse 4	1.69284	6.17627	11.6793	4.2602	3.46959	3.91926
	mouse 5	0.736139	7.68585	4.6208	1.4904	5.04919	2.48456
	mouse 6	1.61071	9.15485	4.13246	2.49275	4.33552	2.68028
	AVERAGE	1.10062	8.15516	8.44851	3.95538	5.64236	3.75516
	Col1a1
	Group	Ctrl	CCl4	OCA-T1.5	OCA-P1.5	OCA-T5	OCA-P5
	mouse 1	0.906149	11.272	5.835	2.31863	6.128	4.0561
	mouse 2	1.54756	9.37909	14.1228	3.34211	7.79644	7.37765
	mouse 3	1.16415	8.01812	8.20219	3.36465	6.80279	3.87928
	mouse 4	0.815643	11.0869	9.39715	4.46106	8.66925	4.60724
	mouse 5	0.78107	9.61818	12.1579	2.62976	12.3804	3.67787
	mouse 6	0.960169	14.1767	11.4821	2.32536	13.8397	4.55094
	AVERAGE	1.02912	10.5918	10.1995	3.07359	9.26943	4.69151
	Col1a2
	Group	Ctrl	CCl4	OCA-T1.5	OCA-P1.5	OCA-T5	OCA-P5
	mouse 1	0.896257	14.7808	6.24083	8.71523	6.88399	5.09389
	mouse 2	0.779708	12.0678	6.00447	4.9603	8.48375	5.539
	mouse 3	0.833903	15.2589	15.1691	7.44349	5.50018	3.56723
	mouse 4	1.92937	13.054	13.8819	7.10608	7.01116	4.7947
	mouse 5	0.738275	7.77422	13.9116	11.2429	4.8561	3.44337
	mouse 6	1.20261	9.55598	12.1903	4.1903	3.70167	5.48149
	AVERAGE	1.06335	12.0819	11.233	7.27638	6.07281	4.65328
	T: Therapeutic arms
	P: Prophylactic arms

## Sheet: Figure 1f
	Figure 1f
	ALT
	Group	Sham	BDL	OCA-T1.5	OCA-P1.5	OCA-T5	OCA-P5
	mouse 1	45.3013	209.714	210.985	212.258	295.165	198.443
	mouse 2	60.8086	229.139	295.165	202.168	250.737	221.273
	mouse 3	59.328	264.697	302.65	150.726	271.809	189.874
	mouse 4	78.0313	283.374	339.811	111.82	289.241	212.258
	mouse 5	44.6371	305.669	289.241	113.74	242.531	199.681
	mouse 6	52.8405	280.462	286.3	137.887	249.361	87.3719
	AVERAGE	56.8245	262.176	287.359	154.766	266.474	184.817
	AST
	Group	Sham	BDL	OCA-T1.5	OCA-P1.5	OCA-T5	OCA-P5
	mouse 1	185.375	526.666	459.953	608.447	364.257	231.756
	mouse 2	103.781	415.07	566.818	415.07	536.566	218.88
	mouse 3	42.9793	640.639	684.853	385.026	258.616	245.002
	mouse 4	79.2752	748.058	469.207	511.99	272.6	144.185
	mouse 5	59.7311	464.568	455.361	640.639	635.216	173.883
	mouse 6	129.163	603.163	701.814	541.55	511.99	191.259
	AVERAGE	100.051	566.361	556.334	517.12	429.874	200.828
	T: Therapeutic arms
	P: Prophylactic arms

## Sheet: Figure 1h
	Figure 1h
	Acta2
	Group	Sham	BDL	OCA-T1.5	OCA-P1.5	OCA-T5	OCA-P5
	mouse 1	0.648131	5.9362	5.18658	2.99626	3.9531	2.08918
	mouse 2	0.971771	4.08713	4.03954	3.13359	2.80726	1.64908
	mouse 3	0.626696	5.17071	4.87578	2.22693	3.82473	1.02707
	mouse 4	1.46947	6.88457	5.8326	2.00328	5.81399	3.02212
	mouse 5	1.74521	6.23579	7.11836	2.04643	5.07594	2.14263
	mouse 6	1.34272	5.97109	6.40865	3.79871	5.08621	2.94707
	AVERAGE	1.134	5.71425	5.57692	2.70087	4.42687	2.14619
	Tgfb1
	Group	Sham	BDL	OCA-T1.5	OCA-P1.5	OCA-T5	OCA-P5
	mouse 1	0.503313	2.45994	2.6124	1.87533	2.6132	1.07987
	mouse 2	1.01159	3.5821	2.34611	2.28162	3.92367	2.62388
	mouse 3	1.4359	3.69304	2.57046	1.32724	3.59527	1.94657
	mouse 4	1.6565	4.91798	2.68101	1.79976	2.41694	1.65338
	mouse 5	0.996906	4.05584	2.09712	1.45361	2.07952	1.42966
	mouse 6	0.824573	3.77366	2.50795	1.43551	2.18236	1.00431
	AVERAGE	1.07146	3.74709	2.46917	1.69551	2.80183	1.62295
	Col1a1
	Group	Sham	BDL	OCA-T1.5	OCA-P1.5	OCA-T5	OCA-P5
	mouse 1	1.15996	72.3146	56.623	35.6429	59.1385	29.2881
	mouse 2	1.23239	46.8586	55.8544	29.3089	48.3914	35.0449
	mouse 3	1.04726	63.3099	69.1065	47.0119	87.7409	27.4403
	mouse 4	1.14428	41.5435	61.5463	44.1257	52.0515	25.286
	mouse 5	0.797084	57.9067	69.9584	34.8067	65.9319	27.1188
	mouse 6	1.18428	82.0505	56.7218	30.6276	59.0513	36.5496
	AVERAGE	1.09421	60.664	61.6351	36.9206	62.0509	30.1213
	Col1a2
	Group	Sham	BDL	OCA-T1.5	OCA-P1.5	OCA-T5	OCA-P5
	mouse 1	0.948508	3.62679	2.56136	1.97625	2.02808	1.23239
	mouse 2	0.905078	3.11859	3.10098	2.04185	2.51244	1.56035
	mouse 3	1.88782	4.10695	2.436	1.17149	1.44933	1.07406
	mouse 4	0.843585	3.36018	2.54	1.28886	1.95377	2.20541
	mouse 5	0.969819	2.63517	3.11021	1.18743	1.83169	1.10594
	mouse 6	0.727783	2.57088	2.41364	1.17493	1.68122	1.24261
	AVERAGE	1.0471	3.23643	2.6937	1.47347	1.90942	1.40346
	T: Therapeutic arms
	P: Prophylactic arms

## Sheet: Figure 2b
	Figure 2b
	ALT
	Group	Ctrl	HFHC	OCA-T1.5	OCA-P1.5	OCA-T5	OCA-P5
	mouse 1	18.2315	93.1476	100.132	44.2471	105.716	45.4925
	mouse 2	16.5017	115.705	77.8482	38.94	103.821	65.3658
	mouse 3	22.1165	115.705	82.1268	82.1268	96.5755	43.0667
	mouse 4	22.1165	59.0866	135.962	57.179	109.607	44.8615
	mouse 5	19.0269	100.132	128.873	76.4788	86.668	38.0435
	mouse 6	20.1406	115.705	88.2417	79.2458	82.1268	44.2471
	AVERAGE	19.6889	99.9137	102.197	63.0362	97.4191	46.8462
	AST
	Group	Ctrl	HFHC	OCA-T1.5	OCA-P1.5	OCA-T5	OCA-P5
	mouse 1	42.7213	218.617	188.76	109.389	227.81	106.875
	mouse 2	38.2814	169.535	298.161	127.007	232.521	101.996
	mouse 3	48.7737	164.092	209.723	132.893	214.133	96.171
	mouse 4	36.1788	184.779	218.617	105.637	196.931	113.256
	mouse 5	67.7743	188.76	203.246	104.411	225.483	122.739
	mouse 6	50.7112	180.866	182.814	114.571	209.723	124.148
	AVERAGE	47.4068	184.441	216.887	115.651	217.767	110.864
	T: Therapeutic arms
	P: Prophylactic arms

## Sheet: Figure 2d
	Figure 2d
	Acta2
	Group	Ctrl	HFHC	OCA-T1.5	OCA-P1.5	OCA-T5	OCA-P5
	mouse 1	0.816575	3.68793	3.84389	1.43462	3.18692	1.18394
	mouse 2	0.993201	2.40543	2.71529	1.69853	3.82344	1.22569
	mouse 3	1.14647	2.59188	2.95398	1.74297	3.79397	0.868064
	mouse 4	0.963092	3.00958	2.61189	1.00373	2.47524	1.8262
	mouse 5	1.1185	3.52809	3.81107	0.781214	2.87948	1.34444
	mouse 6	0.992519	4.07281	3.60288	0.830575	2.30443	1.49719
	AVERAGE	1.00506	3.21596	3.2565	1.24861	3.07724	1.32425
	Tgfb1
	Group	Ctrl	HFHC	OCA-T1.5	OCA-P1.5	OCA-T5	OCA-P5
	mouse 1	0.830025	1.7913	1.62875	0.738588	1.60305	0.951492
	mouse 2	1.02193	1.5582	1.2802	0.863637	0.756239	1.04895
	mouse 3	0.879884	1.78761	1.29295	0.887213	1.38943	0.829714
	mouse 4	1.17906	1.97232	1.88885	0.766721	1.61977	0.620096
	mouse 5	1.10213	1.64706	1.98856	0.425415	1.29126	0.68672
	mouse 6	0.993312	1.63484	1.45311	0.544495	1.82215	0.606328
	AVERAGE	1.00106	1.73189	1.58874	0.704345	1.41365	0.79055
	Col1a1
	Group	Ctrl	HFHC	OCA-T1.5	OCA-P1.5	OCA-T5	OCA-P5
	mouse 1	0.704151	5.3504	3.85354	1.61482	3.52704	0.877818
	mouse 2	0.888472	5.75519	5.2649	2.11784	3.3448	1.06118
	mouse 3	1.05463	7.06933	4.85925	2.46275	4.92897	0.810175
	mouse 4	1.4236	6.82329	5.19569	1.72548	5.13359	0.926588
	mouse 5	1.0452	5.10966	4.79214	1.21945	5.38347	1.25592
	mouse 6	0.991472	4.68527	4.66426	1.71064	4.19832	1.02756
	AVERAGE	1.01792	5.79886	4.77163	1.8085	4.41936	0.993208
	Col1a2
	Group	Ctrl	HFHC	OCA-T1.5	OCA-P1.5	OCA-T5	OCA-P5
	mouse 1	0.940713	1.725	2.31421	0.883462	1.6642	0.566089
	mouse 2	1.12414	1.49748	1.49985	0.889853	1.65541	0.773545
	mouse 3	0.98571	1.88987	2.05574	0.871294	1.50315	0.5299
	mouse 4	1.1101	1.54983	1.90758	0.841256	1.92621	1.00971
	mouse 5	0.969338	1.78632	1.69801	0.664443	1.81376	1.30867
	mouse 6	0.862626	1.8563	1.75988	0.722267	2.06512	1.24093
	AVERAGE	0.998771	1.71747	1.87254	0.812096	1.77131	0.904809
	T: Therapeutic arms
	P: Prophylactic arms

## Sheet: Figure 2f
	Figure 2f
	ALT
	Group	Ctrl	MCD	OCA-T1.5	OCA-P1.5	OCA-T5	OCA-P5
	mouse 1	50.379	175.614	153.921	76.1262	135.061	48.6839
	mouse 2	38.3783	164.589	183.709	95.0721	122.727	33.3411
	mouse 3	52.1035	145.063	135.061	53.8571	130.884	51.2376
	mouse 4	66.9516	108.457	114.834	47.8473	158.449	43.7739
	mouse 5	23.1726	125.417	143.612	56.5424	163.043	47.8473
	mouse 6	37.6368	105.958	145.063	58.3692	153.921	79.3161
	AVERAGE	44.7703	137.516	146.033	64.6357	144.014	50.7
	AST
	Group	Ctrl	MCD	OCA-T1.5	OCA-P1.5	OCA-T5	OCA-P5
	mouse 1	101.928	310.633	301.555	152.908	226.476	89.3774
	mouse 2	75.444	448.823	307.584	174.818	236.179	80.1733
	mouse 3	88.309	323.065	304.558	186.719	217.097	261.894
	mouse 4	88.309	326.233	376.669	248.773	301.555	68.4085
	mouse 5	105.617	172.897	345.742	152.908	251.354	141.237
	mouse 6	87.2523	264.583	251.354	182.68	238.656	130.338
	AVERAGE	91.1432	307.706	314.577	183.134	245.22	128.571
	T: Therapeutic arms
	P: Prophylactic arms

## Sheet: Figure 2h
	Figure 2h
	Acta2
	Group	Ctrl	MCD	OCA-T1.5	OCA-P1.5	OCA-T5	OCA-P5
	mouse 1	0.801293	2.71929	1.5436	1.0274	1.47785	0.717941
	mouse 2	0.679912	2.06253	1.26803	0.861132	1.35327	0.732045
	mouse 3	1.04362	1.77227	2.14887	0.900611	1.57034	1.11937
	mouse 4	1.44639	2.13881	2.46158	0.657735	1.11341	0.752823
	mouse 5	1.54832	2.01552	2.44484	0.712103	1.42458	0.75476
	mouse 6	0.756282	1.63905	2.35628	0.776601	1.19704	0.73444
	AVERAGE	1.04597	2.05791	2.0372	0.822597	1.35608	0.801897
	Tgfb1
	Group	Ctrl	MCD	OCA-T1.5	OCA-P1.5	OCA-T5	OCA-P5
	mouse 1	1.21565	2.03697	2.2856	1.15565	1.1657	0.417398
	mouse 2	0.7941	1.61447	1.55926	0.683703	1.39165	0.473448
	mouse 3	1.39011	1.77254	2.60949	1.51901	1.31535	0.610551
	mouse 4	1.61195	2.2872	1.90769	0.493615	1.5292	0.589493
	mouse 5	0.824671	1.64324	1.74363	0.828164	1.34335	0.461545
	mouse 6	0.558147	1.84878	1.86491	0.609776	1.27563	0.311845
	AVERAGE	1.06577	1.8672	1.9951	0.881654	1.33681	0.47738
	Col1a1
	Group	Ctrl	MCD	OCA-T1.5	OCA-P1.5	OCA-T5	OCA-P5
	mouse 1	1.00728	5.55518	8.53463	4.66108	2.87554	1.70067
	mouse 2	1.51404	3.61602	6.63488	6.53384	5.24357	1.31969
	mouse 3	0.756835	7.28286	6.74326	1.48249	3.41852	3.81303
	mouse 4	1.25577	5.69617	4.12769	3.31474	3.84264	2.39447
	mouse 5	0.663732	7.74403	3.37093	3.74946	5.57924	2.94359
	mouse 6	1.01309	6.1993	6.80671	2.98993	2.22085	1.02263
	AVERAGE	1.03513	6.01559	6.03635	3.78859	3.86339	2.19902
	Col1a2
	Group	Ctrl	MCD	OCA-T1.5	OCA-P1.5	OCA-T5	OCA-P5
	mouse 1	1.04367	4.28811	4.12541	1.46518	1.98699	1.12209
	mouse 2	1.1384	4.16228	4.54174	1.86283	2.96916	0.95649
	mouse 3	0.752207	3.2106	3.23288	0.919449	3.00468	1.65888
	mouse 4	1.44942	3.83169	2.18392	1.15105	1.98308	2.05095
	mouse 5	0.729244	3.01237	4.10217	1.86707	2.49286	1.37787
	mouse 6	1.04097	4.42504	3.01219	1.72887	2.26989	0.874943
	AVERAGE	1.02565	3.82168	3.53305	1.49908	2.45111	1.3402
	T: Therapeutic arms
	P: Prophylactic arms

## Sheet: Figure 3a
	Figure 3a
	Acta2
	Group	CCl4	-	-	+	+
		OCA	-	+	-	+
	Assay 1		0.823591	0.179244	5.6962	5.65685
	Assay 2		1.04972	0.125869	5.02805	5.85634
	Assay 3		1.15669	0.126745	5.6962	5.24157
	AVERAGE		1.01	0.143953	5.47349	5.58492
	Tgfb1
	Group	CCl4	-	-	+	+
		OCA	-	+	-	+
	Assay 1		1.18099	0.184284	3.43426	3.4822
	Assay 2		1.10957	0.15283	3.73213	3.4822
	Assay 3		0.752623	0.178006	3.81055	3.38698
	AVERAGE		1.0144	0.171707	3.65898	3.45046
	Col1a1
	Group	CCl4	-	-	+	+
		OCA	-	+	-	+
	Assay 1		0.90125	0.134904	3.63008	3.13834
	Assay 2		0.852635	0.068393	3.86375	3.73213
	Assay 3		1.29235	0.146604	3.29436	4
	AVERAGE		1.01541	0.116634	3.59606	3.62349
	Col1a2
	Group	CCl4	-	-	+	+
		OCA	-	+	-	+
	Assay 1		1.15669	0.217638	2.86791	3.41054
	Assay 2		0.823591	0.149685	2.25012	3.41054
	Assay 3		1.04247	0.174343	3.73213	2.2974
	AVERAGE		1.00758	0.180555	2.95005	3.03949

## Sheet: Figure 3b
	Figure 3b
	RA
	Group	CCl4	-	-	+	+
		OCA	-	+	-	+
	Assay 1		102.777	133.093	11.4496	19.9673
	Assay 2		102.469	138.164	14.7683	20.023
	Assay 3		95.3306	133.817	14.4918	18.6402
	AVERAGE		100.192	135.025	13.5699	19.5435
	TG
	Group	CCl4	-	-	+	+
		OCA	-	+	-	+
	Assay 1		93.6715	170.813	26.7633	53.5266
	Assay 2		100.362	146.411	33.4541	26.7633
	Assay 3		107.053	130.143	26.7633	46.8358
	AVERAGE		100.362	149.122	28.9936	42.3752
	CHO
	Group	CCl4	-	-	+	+
		OCA	-	+	-	+
	Assay 1		103.098	163.735	29.2368	29.2368
	Assay 2		96.943	140.344	27.698	38.4694
	Assay 3		100.02	155.938	27.698	33.8531
	AVERAGE		100.021	153.339	28.2109	33.8531

[truncated: 101 more sheets: Figure 3d, Figure 3e, Figure 4a, Figure 4b, Figure 4c, Figure 4d, Figure 4e, Figure 4f, Figure 5a, Figure 5b, Figure 5c, Figure 5d, Figure 5e, Figure 6b, Figure 6d, Figure 6f, Figure 6h, Figure 7b, Figure 7d, Figure 7f …]
